# Supplementary material for: Synergistic Effects of Sanghuang–Danshen Bioactives on Arterial Stiffness in a Randomized Clinical Trial of Healthy Smokers: An Integrative Approach to in silico Network Analysis
Source: Nutrients. 2019 Jan 7;11(1):108. doi: 10.3390/nu11010108 (PMC6357070; doi:10.3390/nu11010108)
Supplement: Supplementary file 1 [file nutrients-11-00108-s001.zip]

Archive with 4 entries (4 files):
- Table S1.docx
- Table S2.docx
- Table S3.xlsx
- Table S4.xlsx
