# Supplementary material for: Synergistic Effects of Sanghuang–Danshen Bioactives on Arterial Stiffness in a Randomized Clinical Trial of Healthy Smokers: An Integrative Approach to in silico Network Analysis
Source: Nutrients. 2019 Jan 7;11(1):108. doi: 10.3390/nu11010108 (PMC6357070; doi:10.3390/nu11010108)
Supplement: Supplementary file 1 [file nutrients-11-00108-s001.zip › Table S3.xlsx]

## Sheet: Sheet1
Table S3. Overall network consisting of 218 nodes and 497 edges
Source	Target	Source attribute	Target attribute
Salvia miltiorrhiza Bunge	salvianolic acid A	Herb	Compound
Salvia miltiorrhiza Bunge	salvianolic acid B	Herb	Compound
Phellinus baumii	Ellagic acid	Herb	Compound
Salvia miltiorrhiza Bunge	Tanshinone IIA	Herb	Compound
Salvia miltiorrhiza Bunge	danshensu	Herb	Compound
Salvia miltiorrhiza Bunge	Cryptotanshinone	Herb	Compound
Phellinus baumii	Caffeic acid	Herb	Compound
Salvia miltiorrhiza Bunge	Tanshinone I	Herb	Compound
Phellinus baumii	Fumaric acid	Herb	Compound
Salvia miltiorrhiza Bunge	rosmarinic acid	Herb	Compound
Phellinus baumii	Hispidin	Herb	Compound
Phellinus baumii	protocatechuic acid	Herb	Compound
PRKCB	FCGR1A	Molecule	Molecule
Caffeic acid	TNF	Compound	Molecule
arthritis rheumatoid	MIF	Phenotype	Molecule
IFNGR2	RELA	Molecule	Molecule
RELA	COX2	Molecule	Molecule
Caffeic acid	COX2	Compound	Molecule
melanoma [disease/finding]	TYR	Phenotype	Molecule
osteoarthrosis deformans	ACO1	Phenotype	Molecule
PRKACA	GNAI3	Molecule	Molecule
iniencephaly	BHMT	Phenotype	Molecule
neoplasm prostate	HIF1A	Phenotype	Molecule
MAPK1	PLA2G4B	Molecule	Molecule
aflatoxin B1-8,9-epoxide	GSTP1	Molecule	Molecule
Caffeic acid	CYP2E1	Compound	Molecule
benzo(a)pyrene-4,5-oxide	CYP2C9	Molecule	Molecule
NOS3	arginine	Molecule	Molecule
esophageal neopl	ALDH2	Phenotype	Molecule
high blood pressures	SOD2	Phenotype	Molecule
Caffeic acid	ALOX5	Compound	Molecule
neuro: anoxia	NOS3	Phenotype	Molecule
TP53	HIF1A	Molecule	Molecule
IDH3B	ketoglutarate	Molecule	Molecule
failure heart right sided	GATM	Phenotype	Molecule
ALOX5	arachidonic acid	Molecule	Molecule
SMAD2	EP300	Molecule	Molecule
NFKB1	MAPK9	Molecule	Molecule
PLLA	SUCNR1	Molecule	Molecule
primary carcinoma of the liver cells	ACO2	Phenotype	Molecule
tyrosine	TPO	Molecule	Molecule
osteoarthrosis deformans	SDHA	Phenotype	Molecule
colon tumor	SOD2	Phenotype	Molecule
ischaemic heart disease	PRDX6	Phenotype	Molecule
ICAM1	EZR	Molecule	Molecule
Caffeic acid	ALOX15	Compound	Molecule
ischaemic heart disease	SOD2	Phenotype	Molecule
Cryptotanshinone	VCAM1	Compound	Molecule
cardio/pulm: malignant tumor of lung	NOS2	Phenotype	Molecule
injury, ischemia reperfusion	CHAT	Phenotype	Molecule
succinate	SUCNR1	Molecule	Molecule
arginine	NOS3	Molecule	Molecule
neoplasm invasiveness	LDHB	Phenotype	Molecule
PLA2G4C	arachidonic acid	Molecule	Molecule
ischaemic heart disease	PPAT	Phenotype	Molecule
neoplasm prostate	MIF	Phenotype	Molecule
MAPK1	PLA2G4D	Molecule	Molecule
neoplasm prostate	GGT1	Phenotype	Molecule
calcium ions	PLA2G4C	Molecule	Molecule
GOT1	tyrosine	Molecule	Molecule
Cryptotanshinone	CYP1A1	Compound	Molecule
PRKCB	TYR	Molecule	Molecule
CYP1A2	trichloroethylene	Molecule	Molecule
Cryptotanshinone	CYP3A4	Compound	Molecule
aliya bamishkal	CALM1	Phenotype	Molecule
Cryptotanshinone	CYP1A2	Compound	Molecule
CYP3A4	C14787	Molecule	Molecule
TNF	VCAM1	Molecule	Molecule
CHKB	choline	Molecule	Molecule
GHSR	GNAI3	Molecule	Molecule
boesartige neubildung magen	SUCLG1	Phenotype	Molecule
boesartige neubildung magen	ALDH7A1	Phenotype	Molecule
arginine	guanidinoacetate	Molecule	Molecule
arginine	lotion	Molecule	Molecule
10-formyltetrahydrofolate	carboxy	Molecule	Molecule
MAPK1	PLA2G4C	Molecule	Molecule
Platelet activation	ICAM1	Phenotype	Molecule
RELA	NFKB2	Molecule	Molecule
Cryptotanshinone	ICAM1	Compound	Molecule
ischaemic heart disease	PDHA1	Phenotype	Molecule
citric acid	CS	Molecule	Molecule
IFNG	MAPK3	Molecule	Molecule
TYR	tyrosine	Molecule	Molecule
FCGR2C	COX2	Molecule	Molecule
RELA	MAPK8	Molecule	Molecule
GLUL	glutamine	Molecule	Molecule
PRKCB	FOS	Molecule	Molecule
PRKCB	EZR	Molecule	Molecule
ALDH2	ketoglutarate	Molecule	Molecule
skin--tumors	TYR	Phenotype	Molecule
SMAD2	TGFB1	Molecule	Molecule
VCAM1	PIK3CA	Molecule	Molecule
tubal abortion	GLS	Phenotype	Molecule
obese	SUCLG2	Phenotype	Molecule
danshensu	RELA	Compound	Molecule
PRKCB	calcium ions	Molecule	Molecule
VCAM1	EZR	Molecule	Molecule
ALOX15	arachidonic acid	Molecule	Molecule
Ellagic acid	COX2	Compound	Molecule
MAPK1	PLA2G4A	Molecule	Molecule
NFKB1	COX2	Molecule	Molecule
TPO	IFNGR2	Molecule	Molecule
MAPK3	PLA2G4D	Molecule	Molecule
obese	HADH	Phenotype	Molecule
Ellagic acid	NFKB1	Compound	Molecule
Ellagic acid	NFKB2	Compound	Molecule
retinal disorders	CHAT	Phenotype	Molecule
NOS2	arginine	Molecule	Molecule
acetylcholine	GHSR	Molecule	Molecule
asthma [disease/finding]	ARG2	Phenotype	Molecule
obese	GLUL	Phenotype	Molecule
TP53	RELA	Molecule	Molecule
C14802	GSTP1	Molecule	Molecule
CYP3A4	BP-7,8-oxide	Molecule	Molecule
FCGR3A	COX2	Molecule	Molecule
BCAT2	L-valine	Molecule	Molecule
FCGR1A	COX2	Molecule	Molecule
TP53	APP	Molecule	Molecule
NFKB2	NFKBIA	Molecule	Molecule
TNF	ICAM1	Molecule	Molecule
FCGR3A	COX2	Molecule	Molecule
calcium ions	PLA2G4B	Molecule	Molecule
LDHB	PLLA	Molecule	Molecule
CYP3A4	retinoic acid	Molecule	Molecule
SMAD2	CDKN1A	Molecule	Molecule
cancers, hepatic	ANXA4	Phenotype	Molecule
Ellagic acid	RELA	Compound	Molecule
acute lymphocytic leukemia, pediatric	IDH1	Phenotype	Molecule
FCGR1A	COX2	Molecule	Molecule
BP-7,8-oxide	CYP2C8	Molecule	Molecule
ADCY5	glutamine	Molecule	Molecule
PRKCB	FCGR2A	Molecule	Molecule
PPAT	glutamine	Molecule	Molecule
Ellagic acid	TNF	Compound	Molecule
cardio/pulm: malignant tumor of lung	PRDX6	Phenotype	Molecule
CYP1A1	benzo(a)pyrene-4,5-oxide	Molecule	Molecule
VCAM1	PIK3R2	Molecule	Molecule
neoplasm invasiveness	ACO1	Phenotype	Molecule
IFNG	MAPK1	Molecule	Molecule
TP53	GSTP1	Molecule	Molecule
calcium ions	PLA2G4D	Molecule	Molecule
RELA	NOS3	Molecule	Molecule
trichloroethylene	CYP2E1	Molecule	Molecule
pyruvic acid	PLLA	Molecule	Molecule
SDHD	succinate	Molecule	Molecule
PRKCB	MAPK3	Molecule	Molecule
calcium ions	PLA2G4A	Molecule	Molecule
COX2	ADCY5	Molecule	Molecule
PLA2G4E	arachidonic acid	Molecule	Molecule
PRKCB	FCGR3A	Molecule	Molecule
ACO1	cis-aconitate	Molecule	Molecule
C14787	GSTA4	Molecule	Molecule
GOT1	ketoglutarate	Molecule	Molecule
esophageal neopl	NOS3	Phenotype	Molecule
ALDH1B1	ketoglutarate	Molecule	Molecule
ADCY2	glutamine	Molecule	Molecule
CAD	glutamine	Molecule	Molecule
benzo(a)pyrene-4,5-oxide	CYP2C19	Molecule	Molecule
4-hydroxyphenylpyruvate	tyrosine	Molecule	Molecule
osteoarthrosis deformans	ESD	Phenotype	Molecule
benzo(a)pyrene-4,5-oxide	CYP2C8	Molecule	Molecule
neoplasm prostate	NOS3	Phenotype	Molecule
BHMT	betaine	Molecule	Molecule
COX2	ITGB2	Molecule	Molecule
carboxy	10-formyltetrahydrofolate	Molecule	Molecule
diabetes, adult onset	ADCY5	Phenotype	Molecule
Ellagic acid	PLA2G2A	Compound	Molecule
CYP2C9	arachidonic acid	Molecule	Molecule
CYP2E1	chloroform/methanol	Molecule	Molecule
boesartige neubildung magen	NOS3	Phenotype	Molecule
MAPK1	PLA2G4E	Molecule	Molecule
NFKB1	VCAM1	Molecule	Molecule
arthritis rheumatoid	ATIC	Phenotype	Molecule
retinoic acid	retinaldehyde	Molecule	Molecule
Fumaric acid	VCAM1	Compound	Molecule
boesartige neubildung magen	IDH3B	Phenotype	Molecule
Fumaric acid	ICAM1	Compound	Molecule
melanoma [disease/finding]	SDHD	Phenotype	Molecule
atherogenesis	NOS2	Phenotype	Molecule
Fumaric acid	RELA	Compound	Molecule
Hispidin	PRKCB	Compound	Molecule
Hispidin	SMAD2	Compound	Molecule
guanidinoacetate	arginine	Molecule	Molecule
MAPK1	JMJD7-PLA2G4B	Molecule	Molecule
PLA2G2A	arachidonic acid	Molecule	Molecule
ICAM1	ITGB2	Molecule	Molecule
BP-7,8-oxide	CYP2C19	Molecule	Molecule
ACO2	cis-aconitate	Molecule	Molecule
PLA2G4D	arachidonic acid	Molecule	Molecule
PLA2G4B	arachidonic acid	Molecule	Molecule
GPT	pyruvic acid	Molecule	Molecule
CYP1A1	C14802	Molecule	Molecule
CHAT	acetylcholine	Molecule	Molecule
Platelet activation	COX1	Phenotype	Molecule
protocatechuic acid	COX2	Compound	Molecule
SMAD2	CREBBP	Molecule	Molecule
diabetes, adult onset	BHMT	Phenotype	Molecule
choline	acetylcholine	Molecule	Molecule
colorectal tumors	ALDH2	Phenotype	Molecule
primary carcinoma of the liver cells	IDH1	Phenotype	Molecule
calcium ions	JMJD7-PLA2G4B	Molecule	Molecule
NFKB1	NOS3	Molecule	Molecule
primary carcinoma of the liver cells	TH	Phenotype	Molecule
protocatechuic acid	TNF	Compound	Molecule
ischaemic heart disease	GATM	Phenotype	Molecule
GLS	glutamine	Molecule	Molecule
HIF1A	ACO1	Molecule	Molecule
sarcomatoid carcinoma	GATM	Phenotype	Molecule
SUCNR1	GNAI3	Molecule	Molecule
MAPK3	PLA2G4C	Molecule	Molecule
protocatechuic acid	RELA	Compound	Molecule
strokes, heat	IL1B	Phenotype	Molecule
CYP1A1	retinoic acid	Molecule	Molecule
aflatoxin B1-8,9-epoxide	GSTA4	Molecule	Molecule
glutamic acid	ketoglutarate	Molecule	Molecule
MIF	4-hydroxyphenylpyruvate	Molecule	Molecule
morris hepatoma	GLUL	Phenotype	Molecule
neoplasm prostate	LDHB	Phenotype	Molecule
C14787	GSTP1	Molecule	Molecule
prostaglandin H2	COX1	Molecule	Molecule
GPT	ketoglutarate	Molecule	Molecule
glutamine	PRKACA	Molecule	Molecule
BCAT1	L-valine	Molecule	Molecule
CYP1A1	BP-7,8-oxide	Molecule	Molecule
PRKCB	MAPK1	Molecule	Molecule
SUCLG2	succinate	Molecule	Molecule
SDHA	succinate	Molecule	Molecule
Platelet activation	VCAM1	Phenotype	Molecule
neoplasm prostate	COX2	Phenotype	Molecule
NFKB1	HSPB1	Molecule	Molecule
protocatechuic acid	CYP2E1	Compound	Molecule
rosmarinic acid	TNF	Compound	Molecule
RELA	VCAM1	Molecule	Molecule
iniencephaly	MTHFD1	Phenotype	Molecule
neoplasm prostate	ARG2	Phenotype	Molecule
aldophosphamide	ADH5	Molecule	Molecule
MAPK3	PLA2G4F	Molecule	Molecule
acute liver injury, drug-induced	GOT1	Phenotype	Molecule
ACHE	choline	Molecule	Molecule
high blood pressures	DRD2	Phenotype	Molecule
acute liver injury, drug-induced	ARG1	Phenotype	Molecule
anomalies craniofacial	ACTB	Phenotype	Molecule
GATM	guanidinoacetate	Molecule	Molecule
collecting duct carcinoma kidney	LDHB	Phenotype	Molecule
CYP2C19	arachidonic acid	Molecule	Molecule
PRKCB	ADCY5	Molecule	Molecule
LDHC	PLLA	Molecule	Molecule
retinal disorders	NOS2	Phenotype	Molecule
liver diseases of	GPT	Phenotype	Molecule
L-valine	2-ketoisovalerate	Molecule	Molecule
PRDX6	phenylalanine	Molecule	Molecule
Salvianolic acid A	IFNG	Compound	Molecule
GSTP1	aldophosphamide	Molecule	Molecule
injury, ischemia reperfusion	GPT	Phenotype	Molecule
SUCLA2	succinate	Molecule	Molecule
chloroform/methanol	ADH5	Molecule	Molecule
PIK3R2	CHKB	Molecule	Molecule
FCGR2A	COX2	Molecule	Molecule
FOS	CHKB	Molecule	Molecule
NFKB2	COX2	Molecule	Molecule
CYP1A2	aflatoxin B1-8,9-epoxide	Molecule	Molecule
TH	tyrosine	Molecule	Molecule
ALDH7A1	betaine	Molecule	Molecule
primary carcinoma of the liver cells	TST	Phenotype	Molecule
MAPK1	NOS2	Molecule	Molecule
IDH1	isocitrate	Molecule	Molecule
NFKB1	HIF1A	Molecule	Molecule
asthma [disease/finding]	ALDH2	Phenotype	Molecule
acute liver injury, drug-induced	SOD2	Phenotype	Molecule
MAPK3	PLA2G4E	Molecule	Molecule
FCGR3B	COX2	Molecule	Molecule
ITGB2	ICAM1	Molecule	Molecule
EP300	TP53	Molecule	Molecule
atherogenesis	COX2	Phenotype	Molecule
stunting	ACHE	Phenotype	Molecule
RELA	PPP2R1A	Molecule	Molecule
colon tumor	ALDH1B1	Phenotype	Molecule
phenylalanine	tyrosine	Molecule	Molecule
2-ketoisovalerate	BCAT1	Molecule	Molecule
RELA	TNF	Molecule	Molecule
SMAD2	MYC	Molecule	Molecule
TST	pyruvic acid	Molecule	Molecule
ARG1	lotion	Molecule	Molecule
calcium ions	PLA2G4E	Molecule	Molecule
Salvianolic acid A	TNF	Compound	Molecule
PDHA1	pyruvic acid	Molecule	Molecule
DRD2	TH	Molecule	Molecule
FCGR2A	COX2	Molecule	Molecule
obese	ALDH1L1	Phenotype	Molecule
CYP3A4	benzo(a)pyrene-4,5-oxide	Molecule	Molecule
PRKCB	PRKD3	Molecule	Molecule
ARG2	lotion	Molecule	Molecule
MTHFD1	carboxy	Molecule	Molecule
retinaldehyde	ADH5	Molecule	Molecule
mammary neoplasms, human	LDHB	Phenotype	Molecule
ESD	carboxy	Molecule	Molecule
neuro: anoxia	ESD	Phenotype	Molecule
PLA2G4A	arachidonic acid	Molecule	Molecule
salvianolic acid B	TNF	Compound	Molecule
COX2	arachidonic acid	Molecule	Molecule
malignant adenoma	NOS3	Phenotype	Molecule
FCGR2C	COX2	Molecule	Molecule
aliya bamishkal	BCAT1	Phenotype	Molecule
COX2	prostaglandin H2	Molecule	Molecule
NFKB2	NOS2	Molecule	Molecule
IDH3B	isocitrate	Molecule	Molecule
EP300	CCND1	Molecule	Molecule
MAPK3	PLA2G4B	Molecule	Molecule
ALDH1L1	10-formyltetrahydrofolate	Molecule	Molecule
obese	SUCLA2	Phenotype	Molecule
Tanshinone I	TNF	Compound	Molecule
intrahepatic bile duct carcinoma	IDH1	Phenotype	Molecule
Tanshinone I	CYP1A2	Compound	Molecule
CYP2C8	arachidonic acid	Molecule	Molecule
SUCLG1	succinate	Molecule	Molecule
MYC	CAD	Molecule	Molecule
BP-7,8-oxide	CYP2C9	Molecule	Molecule
PRKCB	FCGR2C	Molecule	Molecule
CREB1	LDHC	Molecule	Molecule
isocitrate	cis-aconitate	Molecule	Molecule
lymphomas, diffuse	BHMT	Phenotype	Molecule
Tanshinone I	CYP1A1	Compound	Molecule
ATIC	10-formyltetrahydrofolate	Molecule	Molecule
COX2	prostaglandin H2	Molecule	Molecule
PLA2G4F	arachidonic acid	Molecule	Molecule
C14802	GSTA4	Molecule	Molecule
Tanshinone I	CYP3A4	Compound	Molecule
RELA	MAPK3	Molecule	Molecule
IFNG	ICAM1	Molecule	Molecule
MAPK3	PLA2G4A	Molecule	Molecule
JMJD7-PLA2G4B	arachidonic acid	Molecule	Molecule
Tanshinone IIA	TNF	Compound	Molecule
ADH5	carboxy	Molecule	Molecule
ketoglutarate	IDH3B	Molecule	Molecule
high blood pressures	CYP1A1	Phenotype	Molecule
CYP1A1	trichloroethylene	Molecule	Molecule
10-formyltetrahydrofolate	ALDH1L1	Molecule	Molecule
PRKCB	MAPK1	Molecule	Molecule
displacement of the endometrial tissue	SUCLG2	Phenotype	Molecule
CALM1	NOS3	Molecule	Molecule
CYP2E1	arachidonic acid	Molecule	Molecule
ITGB2	COX2	Molecule	Molecule
MAPK1	PLA2G4F	Molecule	Molecule
TGFB1	NOS2	Molecule	Molecule
NFKB2	ICAM1	Molecule	Molecule
asthma [disease/finding]	ADCY2	Phenotype	Molecule
TP53	NFKB1	Molecule	Molecule
FCGR3B	COX2	Molecule	Molecule
GNAI3	NOS3	Molecule	Molecule
CREBBP	TP53	Molecule	Molecule
calcium ions	PLA2G4F	Molecule	Molecule
neoplasm prostate	ACHE	Phenotype	Molecule
arachidonic acid	COX1	Molecule	Molecule
cis-aconitate	citric acid	Molecule	Molecule
MAPK3	JMJD7-PLA2G4B	Molecule	Molecule
IDH1	ketoglutarate	Molecule	Molecule
betaine	ALDH7A1	Molecule	Molecule
PRKCB	FCGR3B	Molecule	Molecule
Tanshinone IIA	TP53	Compound	Molecule
preneoplastic condition	BCAT2	Phenotype	Molecule
NFKB2	CCND1	Molecule	Molecule
ITGB2	COX2	Molecule	Molecule
high blood pressures	ADCY5	Phenotype	Molecule
mammary neoplasms, human	ACHE	Phenotype	Molecule
high blood pressures	TNF	Phenotype	Molecule
GGT1	glutamic acid	Molecule	Molecule
lotion	arginine	Molecule	Molecule
PRKCB	CREB1	Molecule	Molecule
RELA	neoplasm invasiveness	Molecule	Phenotype
ALOX5	asthma [disease/finding]	Molecule	Phenotype
TP53	sarcomatoid carcinoma	Molecule	Phenotype
ALOX5	arthritis rheumatoid	Molecule	Phenotype
ALOX5	atherogenesis	Molecule	Phenotype
SMAD2	anomalies craniofacial	Molecule	Phenotype
Dyslipidemia	Systemic inflammation	Phenotype	Phenotype
Adhesion	Endothelial inflammation	Phenotype	Phenotype
CYP2E1	neoplasm prostate	Molecule	Phenotype
IL1B	osteoarthrosis deformans	Molecule	Phenotype
CS	neuro: anoxia	Molecule	Phenotype
MAPK3	boesartige neubildung magen	Molecule	Phenotype
IFNG	acute liver injury, drug-induced	Molecule	Phenotype
NOS2	retinal disorders	Molecule	Phenotype
VCAM1	primary carcinoma of the liver cells	Molecule	Phenotype
PIK3CA	aliya bamishkal	Molecule	Phenotype
PIK3CA	boesartige neubildung magen	Molecule	Phenotype
HADH	preneoplastic condition	Molecule	Phenotype
ICAM1	asthma [disease/finding]	Molecule	Phenotype
GSTP1	boesartige neubildung magen	Molecule	Phenotype
IFNG	atherogenesis	Molecule	Phenotype
TNF	mammary neoplasms, human	Molecule	Phenotype
CYP1A2	cardio/pulm: malignant tumor of lung	Molecule	Phenotype
ICAM1	retinal disorders	Molecule	Phenotype
ANXA4	preneoplastic condition	Molecule	Phenotype
ALOX5	colon tumor	Molecule	Phenotype
CYP3A4	neoplasm prostate	Molecule	Phenotype
RELA	collecting duct carcinoma kidney	Molecule	Phenotype
CYP1A1	mammary neoplasms, human	Molecule	Phenotype
CYP2E1	primary carcinoma of the liver cells	Molecule	Phenotype
ICAM1	diabetes, adult onset	Molecule	Phenotype
SOD2	preneoplastic condition	Molecule	Phenotype
PLA2G2A	colorectal tumors	Molecule	Phenotype
ICAM1	Adhesion	Molecule	Phenotype
TNF	aliya bamishkal	Molecule	Phenotype
CYP2E1	cancers, hepatic	Molecule	Phenotype
ALDH7A1	boesartige neubildung magen	Molecule	Phenotype
COX1	Aggregation	Molecule	Phenotype
CYP1A2	stunting	Molecule	Phenotype
TNF	primary carcinoma of the liver cells	Molecule	Phenotype
SOD2	boesartige neubildung magen	Molecule	Phenotype
TGFB1	primary carcinoma of the liver cells	Molecule	Phenotype
HSPB1	collecting duct carcinoma kidney	Molecule	Phenotype
RELA	injury, ischemia reperfusion	Molecule	Phenotype
ALOX5	neoplasm invasiveness	Molecule	Phenotype
SOD2	osteoarthrosis deformans	Molecule	Phenotype
RELA	high blood pressures	Molecule	Phenotype
TNF	asthma [disease/finding]	Molecule	Phenotype
NOS3	neuro: anoxia	Molecule	Phenotype
IFNG	iniencephaly	Molecule	Phenotype
CYP1A1	tubal abortion	Molecule	Phenotype
MAPK9	preneoplastic condition	Molecule	Phenotype
EZR	osteoarthrosis deformans	Molecule	Phenotype
NFKBIA	primary carcinoma of the liver cells	Molecule	Phenotype
TGFB1	diabetes, adult onset	Molecule	Phenotype
CYP1A2	morris hepatoma	Molecule	Phenotype
GSTA4	preneoplastic condition	Molecule	Phenotype
Systemic inflammation	Endothelial inflammation	Phenotype	Phenotype
IFNG	mammary neoplasms, human	Molecule	Phenotype
TNF	injury, ischemia reperfusion	Molecule	Phenotype
TP53	neoplasm prostate	Molecule	Phenotype
HSPB1	primary carcinoma of the liver cells	Molecule	Phenotype
TP53	melanoma [disease/finding]	Molecule	Phenotype
Aggregation	Thrombosis	Phenotype	Phenotype
ICAM1	ischaemic heart disease	Molecule	Phenotype
CCND1	preneoplastic condition	Molecule	Phenotype
Oxidative stress	Platelet activation	Phenotype	Phenotype
ALOX5	injury, ischemia reperfusion	Molecule	Phenotype
CYP2E1	malignant adenoma	Molecule	Phenotype
ALDH1L1	neuro: anoxia	Molecule	Phenotype
TP53	intrahepatic bile duct carcinoma	Molecule	Phenotype
CYP2E1	obese	Molecule	Phenotype
CYP1A1	neoplasm prostate	Molecule	Phenotype
APP	aliya bamishkal	Molecule	Phenotype
PLA2G2A	atherogenesis	Molecule	Phenotype
PLA2G2A	ischaemic heart disease	Molecule	Phenotype
VCAM1	atherogenesis	Molecule	Phenotype
Cardiac dysfunction	Heart failure	Phenotype	Phenotype
TP53	esophageal neopl	Molecule	Phenotype
COX2	Endothelial inflammation	Molecule	Phenotype
CYP1A2	acute lymphocytic leukemia, pediatric	Molecule	Phenotype
NFKB2	strokes, heat	Molecule	Phenotype
IFNG	melanoma [disease/finding]	Molecule	Phenotype
Atherosclerosis	Myocardial infactions	Phenotype	Phenotype
VCAM1	ischaemic heart disease	Molecule	Phenotype
CYP2E1	lymphomas, diffuse	Molecule	Phenotype
VCAM1	Adhesion	Molecule	Phenotype
ICAM1	neoplasm prostate	Molecule	Phenotype
ICAM1	obese	Molecule	Phenotype
TNF	ischaemic heart disease	Molecule	Phenotype
CYP1A2	iniencephaly	Molecule	Phenotype
PPP2R1A	osteoarthrosis deformans	Molecule	Phenotype
COX2	boesartige neubildung magen	Molecule	Phenotype
MAPK3	neoplasm invasiveness	Molecule	Phenotype
Thrombosis	Atherosclerosis	Phenotype	Phenotype
RELA	diabetes, adult onset	Molecule	Phenotype
MAPK8	preneoplastic condition	Molecule	Phenotype
PLA2G2A	displacement of the endometrial tissue	Molecule	Phenotype
PRKCB	boesartige neubildung magen	Molecule	Phenotype
IDH3B	boesartige neubildung magen	Molecule	Phenotype
CYP1A1	primary carcinoma of the liver cells	Molecule	Phenotype
Endothelial inflammation	Atherosclerosis	Phenotype	Phenotype
CDKN1A	injury, ischemia reperfusion	Molecule	Phenotype
TNF	retinal disorders	Molecule	Phenotype
ALOX5	boesartige neubildung magen	Molecule	Phenotype
TP53	morris hepatoma	Molecule	Phenotype
NFKB1	diabetes, adult onset	Molecule	Phenotype
TNF	obese	Molecule	Phenotype
NFKB1	colon tumor	Molecule	Phenotype
ALOX15	esophageal neopl	Molecule	Phenotype
CYP3A4	mammary neoplasms, human	Molecule	Phenotype
NOS3	boesartige neubildung magen	Molecule	Phenotype
EP300	obese	Molecule	Phenotype
CYP1A2	diabetes, adult onset	Molecule	Phenotype
NOS3	injury, ischemia reperfusion	Molecule	Phenotype
Myocardial infactions	Heart failure	Phenotype	Phenotype
PRKD3	aliya bamishkal	Molecule	Phenotype
NFKBIA	mammary neoplasms, human	Molecule	Phenotype
EP300	mammary neoplasms, human	Molecule	Phenotype
IFNG	failure heart right sided	Molecule	Phenotype
BCAT1	aliya bamishkal	Molecule	Phenotype
TP53	boesartige neubildung magen	Molecule	Phenotype
ACTB	osteoarthrosis deformans	Molecule	Phenotype
TNF	diabetes, adult onset	Molecule	Phenotype
CYP1A2	liver diseases of	Molecule	Phenotype
PLA2G2A	injury, ischemia reperfusion	Molecule	Phenotype
Aggregation	Adhesion	Phenotype	Phenotype
ALOX15	high blood pressures	Molecule	Phenotype
RELA	skin--tumors	Molecule	Phenotype
