# Supplementary material for: Synergistic Effects of Sanghuang–Danshen Bioactives on Arterial Stiffness in a Randomized Clinical Trial of Healthy Smokers: An Integrative Approach to in silico Network Analysis
Source: Nutrients. 2019 Jan 7;11(1):108. doi: 10.3390/nu11010108 (PMC6357070; doi:10.3390/nu11010108)
Supplement: Supplementary file 1 [file nutrients-11-00108-s001.zip › Table S4.xlsx]

## Sheet: Sheet1
Table S4. Subnetwork comprising 6 bioactives and 15 targets
	Component	Target	Gene name
1	CT, PCA, TI	ALDH7A1	Aldehyde dehydrogenase 7 family member A1
2	CA	ALOX15	Arachidonate 15-lipoxygenase
3	CA	ALOX5	Arachidonate 5-lipoxygenase
4	EA	ARG2	Arginase 2
5	EA	CALR	Calreticulin
6	PCA	COX1	Prostaglandin-endoperoxide synthase 1
7	CA, EA, PCA	COX2	Prostaglandin-endoperoxide synthase 2
8	CT, EA, PCA, TI	CYP1A1	Cytochrome P450 family 1 subfamily A member 1
9	CA, PCA	CYP2E1	Cytochrome P450 family 2 subfamily E member 1
10	CA, TIIA	EDN1	Endothelin 1
11	EA	JUN	Jun proto-oncogene, AP-1 transcription factor subunit
12	CA, CT, EA, PCA, TI, TIIA	NOS3	Nitric oxide synthase 3
13	EA	PLA2G2A	Phospholipase A2 group IIA
14	CA, CT, EA, PCA, TI, TIIA	Succinate	Succinate
15	CA, CT, EA, PCA, TI, TIIA	SUCLG1	Succinate-CoA ligase alpha subunit
